# Supplementary material for: Post-acute pathways among hip fracture patients: a system-level analysis
Source: BMC Health Serv Res. 2016 Jul 18;16:275. doi: 10.1186/s12913-016-1524-1 (PMC4950780; doi:10.1186/s12913-016-1524-1)
Supplement: Additional file 1: Table S1. — Epidemiology and resource indicators for all health regions in Ontario, fiscal 2008–2013. Table S2. Demographic and clinical characteristics of persons admitted to acute care for surgical repair of hip fracture in Ontario, by health region, fiscal 2008–2013. Table S3. Epidemiology and resource indicators for High IPR LHINs and all other LHINs, Ontario, fiscal 2008-2013. (XLSX 29 kb) [file 12913_2016_1524_MOESM1_ESM.xlsx]

## Sheet: Table1S.
Table 1S. Epidemiology and resource indicators for all health regions in Ontario, fiscal 2008-2013
		2008/09	2009/10	2010/11	2011/12	2012/13	All years (mean)
Hip fracture rates
Age standardized hip fracture rate (per 100,000), females	Region1	543.3	555.3	463.4	450.3	488.1	500.1
	Region2	492.2	498.2	458.1	442.3	391.6	456.5
	Region3	466	409.7	514.7	459	406.1	451.1
	Region4	452.7	444.6	428.1	405.1	380	422.1
	Region5	379.8	310.7	340	372.1	314.2	343.3
	Region6	380.6	449.3	353.9	345.7	386.5	383.2
	Region7	425	437.6	375.3	358.5	326.1	384.5
	Region8	423.4	379.5	398.3	355.1	364.6	384.2
	Region9	393.5	399.9	398.8	389.8	372.5	390.9
	Region10	465.5	401.8	434.4	415.3	411.6	425.7
	Region11	508.8	471.4	414.5	414.2	420.6	445.9
	Region12	474.4	450.3	377.8	421.1	435.4	431.8
	Region13	484.1	404.6	433.6	413.2	413	429.7
	Region14	411.9	431.4	390.7	398.5	361.1	398.7
	Ontario	450.1	431.7	413	402.9	390.8	417.7
Age standardized hip fracture rate (per 100,000), males	Region1	69.6	65.4	78.9	75.5	68.5	71.6
	Region2	74.3	67.4	70.3	66.1	69	69.4
	Region3	61.1	74.6	72.1	82.5	56.8	69.4
	Region4	65.5	65.2	52.5	62.5	68.3	62.8
	Region5	47.1	43.6	65.4	52.5	46.9	51.1
	Region6	66.3	58.8	73.8	57	63.3	63.9
	Region7	69.8	61.7	59	59.4	64.9	62.9
	Region8	68.7	57.5	64.2	48.5	60.4	59.9
	Region9	62.7	67.8	57.8	57.3	57.5	60.6
	Region10	70.8	71.4	71.9	69.5	74.9	71.7
	Region11	60.7	57.5	52.5	67.9	62	60.1
	Region12	63.2	62.1	76.2	63.3	62.8	65.5
	Region13	75	69.8	68.2	69.9	60.8	68.7
	Region14	102.7	81.4	105.6	97.8	95.2	96.5
	Ontario	68.4	64.6	69.2	66.4	65.1	66.7
Number of acute care beds per 10,000 persons
Mean number per region	Region1	100.3	93	89.7	.	.	94.4
	Region2	95.2	91.5	88.6	.	.	91.8
	Region3	96	84.7	82.9	.	.	87.8
	Region4	103.7	93.6	89.7	.	.	95.7
	Region5	58.9	55.4	54.6	.	.	56.3
	Region6	96.5	90.2	89.1	.	.	91.9
	Region7	306.7	300.1	295.4	.	.	300.7
	Region8	39.1	35.9	37.3	.	.	37.4
	Region9	53	51.5	49.3	.	.	51.2
	Region10	95.5	87.3	81.2	.	.	88
	Region11	123.2	116	111.3	.	.	116.8
	Region12	105.8	106.6	97.3	.	.	103.2
	Region13	156.6	157.2	145.7	.	.	153.2
	Region14	180.1	174.9	170.4	.	.	175.1
	Ontario	1610.4	1537.9	1482.5			1543.6
Home Care Resources
Total Expenses reduced by interdepartmental charges , building amortization and internal recoveries	Region1	.	.	113014841	122972020	119094004	118360288
	Region2	.	.	170158106	179452333	189378602	179663014
	Region3	.	.	102416661	111097611	115442690	109652321
	Region4	.	.	250230750	259912881	272551207	260898279
	Region5	.	.	81763850	89951725	92009903	87908493
	Region6	.	.	127904457	131937876	142852076	134231470
	Region7	.	.	206299164	208890405	213942285	209710618
	Region8	.	.	211011415	227025494	237383051	225139987
	Region9	.	.	204198210	228082848	241856583	224712547
	Region10	.	.	98228054	102635288	108869751	103244364
	Region11	.	.	177441127	200732607	201997443	193390392
	Region12	.	.	77178772	83063919	86910554	82384415
	Region13	.	.	107707062	115801373	119077616	114195350
	Region14	.	.	40243809	43545534	48455594	44081646
	Ontario	.	.	140556877	150364422	156415811	149112370
Cost per patient served (in CAD$)	Region1	.	.	3189	3351	3279	3273
	Region2	.	.	3257	3376	3478	3370
	Region3	.	.	2888	3048	3081	3006
	Region4	.	.	3446	3565	3618	3543
	Region5	.	.	2716	2858	2845	2806
	Region6	.	.	2796	3056	3200	3017
	Region7	.	.	3224	3067	3066	3119
	Region8	.	.	3211	3289	3307	3269
	Region9	.	.	2894	3012	3104	3003
	Region10	.	.	3570	3550	3605	3575
	Region11	.	.	3380	3658	3672	3570
	Region12	.	.	3563	3729	3824	3705
	Region13	.	.	3241	3347	3440	3343
	Region14	.	.	3244	3386	3603	3411
	Ontario	.	.	3187	3307	3366	3287
Number of patients served	Region1	.	.	35373	36595	36299	36089
	Region2	.	.	51875	53038	54390	53101
	Region3	.	.	34998	35972	36966	35979
	Region4	.	.	72638	72951	75070	73553
	Region5	.	.	30127	31552	32458	31379
	Region6	.	.	45462	43061	44512	44345
	Region7	.	.	63661	68209	69763	67211
	Region8	.	.	65549	68673	71522	68581
	Region9	.	.	70548	75441	77697	74562
	Region10	.	.	27484	28898	30164	28849
	Region11	.	.	52324	54457	54814	53865
	Region12	.	.	21424	21977	22418	21940
	Region13	.	.	33104	34111	34240	33818
	Region14	.	.	12385	12792	13417	12865
	Ontario	.	.	44068	45552	46695	45438
Inpatient Rehabilitation
Number of facility approved & operating beds per 10,000 persons 66 years of age and older, by region	Region1	14.9	13.9	15	17.5	17	15.6
	Region2	12.6	15.3	12	23.7	23	17.3
	Region3	10.3	8.4	8.6	8.4	8.1	8.8
	Region4	16	14.7	12	10.8	10.7	12.8
	Region5	8.8	8.4	8	7.6	7.2	8
	Region6	14.3	13.7	13.1	13.8	12.4	13.5
	Region7	43.2	41.9	49.9	52.1	60.1	49.4
	Region8	31.7	20.4	20.4	12.5	12	19.4
	Region9	15.3	14.4	14.1	13.2	9.6	13.3
	Region10	47.2	46.1	44.8	43.7	42.4	44.9
	Region11	20	17.1	15.9	15.5	15.2	16.7
	Region12	7.5	7.3	5.6	7.5	5.2	6.6
	Region13	8.6	7.1	7.6	14	13.5	10.2
	Region14	15.6	15.4	15.1	14.9	14.6	15.1
	Ontario	19	17.4	17.3	18.2	17.9	18
Complex Continuing Care
Designated Number of Beds per 10,000 persons 66 years of age and older, by region	Region1	33	32.3	31.5	30.8	30	31.5
	Region2	31.5	30.7	30	29.3	28.5	30
	Region3	31.3	30.5	29.6	28.8	27.9	29.6
	Region4	68.7	67.2	65.8	64.3	62.6	65.7
	Region5	16.2	15.4	14.6	14	13.3	14.7
	Region6	50.9	48.8	46.8	45	42.8	46.9
	Region7	127.2	125.3	123.1	120.7	117.7	122.8
	Region8	29	28	27	26	24.9	27
	Region9	23.6	23	22.5	21.9	21.2	22.4
	Region10	17.8	17.4	16.9	16.5	16	16.9
	Region11	34.2	33.2	32.1	31.2	30.1	32.2
	Region12	31.5	30.5	29.6	28.6	27.5	29.5
	Region13	29.7	29.1	28.6	28.1	27.5	28.6
	Region14	77.5	76.2	75.1	74	72.7	75.1
	Ontario	602.2	587.7	573	559.4	542.6	573
Long-Term Care
Designated Number of Beds per 10,000 persons 66 years of age and older, by region	Region1	442.8	432.3	422.4	413	401.6	422.4
	Region2	521	508.7	496.2	485	472.1	496.6
	Region3	469.7	458	444.3	432.6	418.9	444.7
	Region4	444.9	435.2	425.6	416.5	404.9	425.4
	Region5	620.9	590.8	560.9	535.6	511.4	563.9
	Region6	352.9	338.4	324.4	312	296.5	324.9
	Region7	517.6	509.7	500.8	491.1	478.8	499.6
	Region8	302.4	291.8	281.1	271.2	259.4	281.2
	Region9	443.5	433.4	422.7	411.8	398.8	422
	Region10	423.5	413.2	401.8	392.1	380	402.1
	Region11	527.7	511.7	495	480.7	464.1	495.8
	Region12	530.2	513.8	497.6	481.1	462.5	497.1
	Region13	497.8	488.3	479.3	472.4	461.9	479.9
	Region14	593.6	583.7	574.7	567	556.3	575
	Ontario	6688.4	6508.9	6326.8	6162.1	5967.3	6330.7

## Sheet: Table2S.
Table 2S. Demographic and clinical characteristics of persons admitted to acute care for surgical repair of hip fracture in Ontario, by health region, fiscal 2008-2013
		Ontario	Region1	Region2	Region3	Region4	Region5	Region6	Region7	Region8	Region9	Region10	Region11	Region12	Region13	Region14	P-value
Total Number of Hip Fracture Patients		36029	2249	3263	1925	4629	1239	2222	3205	3888	4155	1763	3447	1419	1857	768
Demographic Characteristics
Mean age at index (+/-SD)		82.88 ± 7.50	83.01 ± 7.40	82.99 ± 7.58	83.00 ± 7.59	82.94 ± 7.27	82.20 ± 7.58	83.08 ± 7.23	83.76 ± 7.66	83.00 ± 7.35	82.82 ± 7.42	82.31 ± 7.83	83.12 ± 7.50	82.11 ± 7.74	81.89 ± 7.64	81.92 ± 7.46	<.001
81 years or older at index, N(%N)		23,273 (64.6%)	1,464 (65.1%)	2,126 (65.2%)	1,252 (65.0%)	3,057 (66.0%)	751 (60.6%)	1,449 (65.2%)	2,213 (69.0%)	2,557 (65.8%)	2,660 (64.4%)	1,080 (61.3%)	2,258 (65.5%)	846 (59.6%)	1,096 (59.0%)	464 (60.4%)	<.001
Female sex, N(%N)		25,909 (72.0%)	1,636 (72.7%)	2,367 (72.5%)	1,388 (72.1%)	3,345 (72.3%)	898 (72.5%)	1,541 (69.4%)	2,286 (71.3%)	2,776 (71.4%)	2,994 (72.5%)	1,259 (71.4%)	2,551 (74.0%)	1,034 (72.9%)	1,330 (71.6%)	504 (65.6%)	0.001
More urban than provincial average, N(%N)		33,383 (92.7%)	2,235 (99.4%)	2,724 (83.5%)	1,873 (97.3%)	4,625 (99.9%)	1,227 (99.0%)	2,222 (100.0%)	3,205 (100.0%)	3,884 (99.9%)	3,968 (96.0%)	1,659 (94.1%)	3,091 (89.7%)	1,115 (78.6%)	1,104 (59.5%)	451 (58.7%)	<.001
Income quintiles, N(%N)	1 (lowest income)	7,704 (21.4%)	622 (27.7%)	653 (20.0%)	457 (23.7%)	1,252 (27.0%)	156 (12.6%)	377 (17.0%)	738 (23.0%)	570 (14.7%)	496 (12.0%)	306 (17.4%)	833 (24.2%)	374 (26.4%)	611 (32.9%)	259 (33.7%)	<.001
	2	7,321 (20.3%)	650 (28.9%)	503 (15.4%)	513 (26.6%)	941 (20.3%)	144 (11.6%)	607 (27.3%)	762 (23.8%)	783 (20.1%)	721 (17.4%)	196 (11.1%)	683 (19.8%)	251 (17.7%)	474 (25.5%)	93 (12.1%)
	3	7,634 (21.2%)	478 (21.3%)	863 (26.4%)	273 (14.2%)	1,265 (27.3%)	527 (42.5%)	256 (11.5%)	667 (20.8%)	585 (15.0%)	890 (21.5%)	377 (21.4%)	784 (22.7%)	54 (3.8%)	299 (16.1%)	316 (41.1%)
	4	6,517 (18.1%)	262 (11.6%)	570 (17.5%)	231 (12.0%)	703 (15.2%)	272 (22.0%)	397 (17.9%)	691 (21.6%)	872 (22.4%)	771 (18.7%)	348 (19.7%)	672 (19.5%)	323 (22.8%)	310 (16.7%)	95 (12.4%)
	5 (highest income)	6,669 (18.5%)	235 (10.4%)	662 (20.3%)	450 (23.4%)	442 (9.5%)	139 (11.2%)	579 (26.1%)	331 (10.3%)	1,068 (27.5%)	1,245 (30.1%)	531 (30.1%)	470 (13.6%)	412 (29.0%)	105 (5.7%)	0 (0.0%)
Clinical characteristics prior to index
Previous hip fracture (1991-), N(%N)		2,380 (6.6%)	126 (5.6%)	255 (7.8%)	117 (6.1%)	292 (6.3%)	73 (5.9%)	130 (5.9%)	213 (6.6%)	279 (7.2%)	247 (6.0%)	124 (7.0%)	228 (6.6%)	94 (6.6%)	150 (8.1%)	52 (6.8%)	0.01
Any Fragility Fracture 1 year prior, N(%N)		1,215 (3.4%)	58 (2.6%)	121 (3.7%)	37 (1.9%)	136 (2.9%)	33 (2.7%)	78 (3.5%)	103 (3.2%)	129 (3.3%)	167 (4.0%)	76 (4.3%)	128 (3.7%)	54 (3.8%)	70 (3.8%)	25 (3.3%)	<.001
Falls 1 year prior, N(%N)		16,549 (46.0%)	1,018 (45.3%)	1,543 (47.3%)	863 (44.8%)	2,116 (45.7%)	562 (45.4%)	999 (45.0%)	1,381 (43.1%)	1,715 (44.1%)	1,902 (46.0%)	821 (46.6%)	1,601 (46.4%)	664 (46.8%)	945 (50.9%)	419 (54.6%)	<.001
Malignant neoplasm 1 year prior, N(%N)		1,590 (4.4%)	122 (5.4%)	138 (4.2%)	100 (5.2%)	194 (4.2%)	34 (2.7%)	98 (4.4%)	114 (3.6%)	156 (4.0%)	198 (4.8%)	79 (4.5%)	150 (4.4%)	93 (6.6%)	84 (4.5%)	30 (3.9%)	<.001
Charlson Score (Grouped), N(%N)	0	19,135 (53.1%)	997 (44.3%)	1,907 (58.4%)	1,028 (53.4%)	2,385 (51.5%)	726 (58.6%)	1,094 (49.2%)	1,617 (50.5%)	2,177 (56.0%)	2,137 (51.7%)	1,000 (56.7%)	1,824 (52.9%)	845 (59.5%)	988 (53.2%)	410 (53.4%)	<.001
	1	8,654 (24.0%)	597 (26.5%)	755 (23.1%)	450 (23.4%)	1,132 (24.5%)	266 (21.5%)	596 (26.8%)	802 (25.0%)	941 (24.2%)	958 (23.2%)	390 (22.1%)	834 (24.2%)	274 (19.3%)	461 (24.8%)	198 (25.8%)
	2	4,495 (12.5%)	328 (14.6%)	362 (11.1%)	246 (12.8%)	588 (12.7%)	144 (11.6%)	289 (13.0%)	435 (13.6%)	409 (10.5%)	556 (13.5%)	213 (12.1%)	437 (12.7%)	180 (12.7%)	225 (12.1%)	83 (10.8%)
	3+	3,722 (10.3%)	327 (14.5%)	239 (7.3%)	201 (10.4%)	524 (11.3%)	103 (8.3%)	243 (10.9%)	351 (11.0%)	361 (9.3%)	481 (11.6%)	160 (9.1%)	352 (10.2%)	120 (8.5%)	183 (9.9%)	77 (10.0%)
Total number of ADG groups, by IQR, N(%N)	lower co-morbidity	9,340 (25.9%)	633 (28.1%)	919 (28.2%)	615 (31.9%)	1,216 (26.3%)	305 (24.6%)	525 (23.6%)	728 (22.7%)	858 (22.1%)	1,038 (25.1%)	511 (29.0%)	814 (23.6%)	381 (26.8%)	553 (29.8%)	244 (31.8%)	<.001
	median co-morbidity	15,233 (42.3%)	900 (40.0%)	1,449 (44.4%)	808 (42.0%)	1,943 (42.0%)	519 (41.9%)	910 (41.0%)	1,324 (41.3%)	1,646 (42.3%)	1,765 (42.7%)	782 (44.4%)	1,477 (42.8%)	635 (44.7%)	780 (42.0%)	295 (38.4%)
	higher co-morbidity	11,433 (31.8%)	716 (31.8%)	895 (27.4%)	502 (26.1%)	1,470 (31.8%)	415 (33.5%)	787 (35.4%)	1,153 (36.0%)	1,384 (35.6%)	1,329 (32.2%)	470 (26.7%)	1,156 (33.5%)	403 (28.4%)	524 (28.2%)	229 (29.8%)
Had home care 1 year prior , N(%N)		10,420 (28.9%)	632 (28.1%)	957 (29.3%)	605 (31.4%)	1,367 (29.5%)	296 (23.9%)	589 (26.5%)	815 (25.4%)	1,199 (30.8%)	1,237 (29.9%)	496 (28.1%)	950 (27.6%)	440 (31.0%)	595 (32.0%)	242 (31.5%)	<.001
Clinical Characteristics during index
Diagnosis of Delirium, N(%N)		1,564 (4.3%)	75 (3.3%)	70 (2.1%)	114 (5.9%)	218 (4.7%)	33 (2.7%)	166 (7.5%)	253 (7.9%)	148 (3.8%)	147 (3.6%)	40 (2.3%)	225 (6.5%)	29 (2.0%)	36 (1.9%)	10 (1.3%)	<.001
Diagnosis of Dementia, N(%N)		2,655 (7.4%)	220 (9.8%)	174 (5.3%)	162 (8.4%)	327 (7.1%)	57 (4.6%)	189 (8.5%)	263 (8.2%)	292 (7.5%)	345 (8.3%)	132 (7.5%)	276 (8.0%)	78 (5.5%)	128 (6.9%)	12 (1.6%)	<.001
Diagnosis of malignant neoplasm, N(%N)		1,423 (4.0%)	116 (5.2%)	103 (3.2%)	92 (4.8%)	205 (4.4%)	29 (2.3%)	106 (4.8%)	94 (2.9%)	113 (2.9%)	167 (4.0%)	77 (4.4%)	151 (4.4%)	80 (5.6%)	68 (3.7%)	22 (2.9%)	<.001
Mortality, N(%N)		2,680 (7.4%)	191 (8.5%)	242 (7.4%)	128 (6.6%)	364 (7.9%)	101 (8.2%)	153 (6.9%)	267 (8.3%)	260 (6.7%)	281 (6.8%)	141 (8.0%)	242 (7.0%)	96 (6.8%)	153 (8.2%)	61 (7.9%)	0.05
Sarcopenia risk factors >1, N(%N)		1,902 (5.3%)	177 (7.9%)	133 (4.1%)	113 (5.9%)	253 (5.5%)	46 (3.7%)	115 (5.2%)	201 (6.3%)	172 (4.4%)	240 (5.8%)	81 (4.6%)	178 (5.2%)	39 (2.7%)	103 (5.5%)	51 (6.6%)	<.001

## Sheet: Table3S.
Table 3S. Epidemiology and resource indicators for High IPR LHINs and all other LHINs, Ontario, fiscal 2008-2013
		2008/09	2009/10	2010/11	2011/12	2012/13	All years (mean)
Hip fracture rates
Age standardized hip fracture rate (per 100,000), females	High IPR regions	405.6	416.6	381.6	362.3	362.4	385.7
	All other regions	467.9	437.8	425.5	419.1	402.2	430.5
	Ontario	450.1	431.7	413	402.9	390.8	417.7
Age standardized hip fracture rate (per 100,000), males	High IPR regions	66.9	61.4	63.7	55.5	61.5	61.8
	All other regions	69	65.9	71.4	70.7	66.5	68.7
	Ontario	68.4	64.6	69.2	66.4	65.1	66.7
Acute care beds
Number of acute care beds per 10,000 persons aged 66 and over	High IPR regions	123.8	119.4	117.8	.	.	120.3
	All other regions	111.5	106	101.1	.	.	106.2
	Ontario	117.7	112.7	109.5	.	.	113.3
Home Care Resources
Mean total expense per region*	High IPR regions	.	.	187353312	198984156	209008499	198448655
	All other regions	.	.	121838303	130916529	135378736	129377856
	Ontario	.	.	140556877	150364422	156415811	149112370
Mean cost per patient served per region (in Canadian dollars)	High IPR regions	.	.	3031	3106	3169	3102
	All other regions	.	.	3249	3387	3445	3360
	Ontario	.	.	3187	3307	3366	3287
Mean number of patients served per region	High IPR regions	.	.	61305	63846	65874	63675
	All other regions	.	.	37173	38234	39024	38144
	Ontario	.	.	44068	45552	46695	45438
Inpatient Rehabilitation
Number of facility approved and operating beds per 10,000 persons aged 66 and over, mean per region	High IPR regions	26.1	22.6	24.4	22.9	23.5	23.9
	All other regions	16.2	15.4	14.5	16.4	15.7	15.6
	Ontario	19	17.4	17.3	18.2	17.9	18
Complex Continuing Care
Number of desginated beds per 10,000 persons aged 66 and over, mean per region	High IPR regions	57.7	56.3	54.8	53.4	51.6	54.8
	All other regions	37.1	36.3	35.4	34.6	33.6	35.4
	Ontario	43	42	40.9	40	38.8	40.9
Long-Term Care
Number of desginated beds per 10,000 persons aged 66 and over, mean per region	High IPR regions	404.1	393.3	382.2	371.5	358.4	381.9
	All other regions	507.2	493.6	479.8	467.6	453.4	480.3
	Ontario	477.7	464.9	451.9	440.2	426.2	452.2
*reduced by interdepartmental charges , building amortization and internal recoveries
